# Supplementary material for: Effects of Aronia melanocarpa Tannins on Oxidative Stress and Immune Dysfunction
Source: Molecules. 2025 Nov 8;30(22):4338. doi: 10.3390/molecules30224338 (PMC12654808; doi:10.3390/molecules30224338)
Supplement: Supplementary file 1 [file molecules-30-04338-s001.zip]

Archive with 1 entries (1 files):
- molecules-3921265-supplementary.pdf
